# Supplementary material for: The egg and larval pheromone dodecanoic acid mediates density-dependent oviposition of Phlebotomus papatasi
Source: Parasit Vectors. 2020 Jun 3;13:280. doi: 10.1186/s13071-020-04151-w (PMC7268377; doi:10.1186/s13071-020-04151-w)
Supplement: Supplementary file 1 — Additional file 1: Table S1. Attraction of sand flies to conspecific stages. [file 13071_2020_4151_MOESM1_ESM.csv]

Table S1�. Attraction of sand flies to conspecific stages
�Please, place this text in the filename and the legend in the top row of the table. The supplementary files will be renamed in the paper but there is no way to figure out which is which from the current filenames, dadseat, dadoseovi, doseatt etc.	stagecat	stageord	Cage_Number	Total_Females	Deaths	Females_begin	trt	ctrl	n	pref
eggs	a	0	2	20	2	18	3	7	10	0.3
eggs	a	0	16	20	4	16	6	6	12	0.5
eggs	a	0	18	20	1	19	1	3	4	0.25
eggs	a	0	10	20	1	19	4	8	12	0.333333333
eggs	a	0	16	20	0	20	7	3	10	0.7
eggs	a	0	20	20	1	19	8	2	10	0.8
eggs	a	0	9	20	1	19	5	2	7	0.714285714
eggs	a	0	19	20	4	16	10	3	13	0.769230769
eggs	a	0	23	20	4	16	4	5	9	0.444444444
eggs	a	0	24	20	2	18	6	3	9	0.666666667
eggs	a	0	1	20	1	19	7	5	12	0.583333333
eggs	a	0	24	20	2	18	8	2	10	0.8
eggs	a	0	3	20	7	13	7	1	8	0.875
eggs	a	0	5	20	6	20	1	2	3	0.333333333
eggs	a	0	12	20	6	14	4	3	7	0.571428571
eggs	a	0	13	20	2	18	8	2	10	0.8
eggs	a	0	14	20	2	20	5	3	8	0.625
eggs	a	0	19	20	2	18	6	8	14	0.428571429
first	b	1	5	20	2	18	5	4	9	0.555555556
first	b	1	9	20	1	19	7	3	10	0.7
first	b	1	15	20	1	19	5	6	11	0.454545455
first	b	1	13	20	0	20	9	3	12	0.75
first	b	1	17	20	2	18	8	4	12	0.666666667
first	b	1	21	20	2	18	4	5	9	0.444444444
first	b	1	10	20	4	16	8	4	12	0.666666667
first	b	1	16	20	2	18	5	5	10	0.5
first	b	1	17	20	0	20	7	2	9	0.777777778
first	b	1	6	20	6	14	2	6	8	0.25
first	b	1	10	20	5	15	6	4	10	0.6
first	b	1	18	20	3	17	8	2	10	0.8
first	b	1	7	20	8	12	1	4	5	0.2
first	b	1	21	20	3	17	5	3	8	0.625
first	b	1	25	20	7	13	3	5	8	0.375
first	b	1	17	20	3	17	7	5	12	0.583333333
first	b	1	18	20	3	17	4	7	11	0.363636364
first	b	1	20	20	2	18	6	8	14	0.428571429
third	c	2	8	20	4	16	11	4	15	0.733333333
third	c	2	20	20	3	17	3	4	7	0.428571429
third	c	2	21	20	6	14	7	2	9	0.777777778
third	c	2	11	20	2	18	3	7	10	0.3
third	c	2	14	20	2	18	5	7	12	0.416666667
third	c	2	9	20	2	18	6	6	12	0.5
third	c	2	7	20	3	17	8	5	13	0.615384615
third	c	2	11	20	5	15	6	4	10	0.6
third	c	2	13	20	8	12	4	9	13	0.307692308
third	c	2	20	20	5	15	5	9	14	0.357142857
third	c	2	15	20	4	16	8	2	10	0.8
third	c	2	17	20	2	18	5	6	11	0.454545455
third	c	2	10	20	3	17	5	4	9	0.555555556
third	c	2	11	20	12	20	3	2	5	0.6
third	c	2	22	20	7	13	9	2	11	0.818181818
third	c	2	1	20	3	17	6	5	11	0.545454545
third	c	2	4	20	5	20	6	4	10	0.6
third	c	2	15	20	0	20	3	5	8	0.375
fourth	d	3	1	20	3	17	7	3	10	0.7
fourth	d	3	6	20	2	18	3	6	9	0.333333333
fourth	d	3	19	20	2	18	1	5	6	0.166666667
fourth	d	3	1	20	7	13	1	6	7	0.142857143
fourth	d	3	5	20	1	19	3	10	13	0.230769231
fourth	d	3	15	20	0	20	10	2	12	0.833333333
fourth	d	3	4	20	6	14	2	4	6	0.333333333
fourth	d	3	5	20	1	19	7	6	13	0.538461538
fourth	d	3	14	20	9	11	4	3	7	0.571428571
fourth	d	3	4	20	5	15	4	4	8	0.5
fourth	d	3	7	20	5	15	5	2	7	0.714285714
fourth	d	3	22	20	2	18	6	8	14	0.428571429
fourth	d	3	1	20	1	19	5	4	9	0.555555556
fourth	d	3	6	20	3	17	1	2	3	0.333333333
fourth	d	3	18	20	7	13	6	3	9	0.666666667
fourth	d	3	6	20	4	16	10	2	12	0.833333333
fourth	d	3	22	20	2	18	1	8	9	0.111111111
fourth	d	3	16	20	2	18	8	7	15	0.533333333
Pupae	e	4	10	20	2	18	3	6	9	0.333333333
Pupae	e	4	13	20	1	19	0	5	5	0
Pupae	e	4	17	20	3	17	7	0	7	1
Pupae	e	4	4	20	3	17	4	5	9	0.444444444
Pupae	e	4	6	20	2	18	2	5	7	0.285714286
Pupae	e	4	19	20	3	17	9	3	12	0.75
Pupae	e	4	1	20	3	17	5	4	9	0.555555556
Pupae	e	4	6	20	1	19	1	1	2	0.5
Pupae	e	4	8	20	2	18	9	8	17	0.529411765
Pupae	e	4	18	20	0	20	7	5	12	0.583333333
Pupae	e	4	11	20	6	14	3	2	5	0.6
Pupae	e	4	21	20	6	14	2	2	4	0.5
Pupae	e	4	2	20	1	19	2	5	7	0.285714286
Pupae	e	4	19	20	3	20	7	1	8	0.875
Pupae	e	4	24	20	8	12	4	2	6	0.666666667
Pupae	e	4	3	20	4	16	6	9	15	0.4
Pupae	e	4	11	20	2	20	4	5	9	0.444444444
Pupae	e	4	12	20	2	18	9	4	13	0.692307692
Male	m		4	20	4	16	3	7	10	0.3
Male	m		7	20	3	17	5	4	9	0.555555556
Male	m		12	20	1	19	2	4	6	0.333333333
Male	m		7	20	2	18	3	6	9	0.333333333
Male	m		8	20	1	19	8	2	10	0.8
Male	m		18	20	11	9	2	4	6	0.333333333
Male	m		2	20	0	20	3	8	11	0.272727273
Male	m		3	20	3	17	4	4	8	0.5
Male	m		12	20	4	16	3	4	7	0.428571429
Male	m		8	20	3	17	7	4	11	0.636363636
Male	m		14	20	3	17	4	8	12	0.333333333
Male	m		20	20	2	18	5	5	10	0.5
Male	m		14	20	3	17	4	6	10	0.4
Male	m		16	20	8	12	0	7	7	0
Male	m		23	20	5	15	3	7	10	0.3
Male	m		5	20	5	15	7	4	11	0.636363636
Male	m		10	20	1	19	4	4	8	0.5
Male	m		21	20	1	19	7	8	15	0.466666667
female	g	5	3	20	5	15	4	3	7	0.571428571
female	g	5	11	20	2	18	3	4	7	0.428571429
female	g	5	14	20	2	18	7	5	12	0.583333333
female	g	5	2	20	1	19	1	3	4	0.25
female	g	5	3	20	0	20	8	4	12	0.666666667
female	g	5	12	20	1	19	5	5	10	0.5
female	g	5	15	20	4	16	8	1	9	0.888888889
female	g	5	21	20	2	18	6	7	13	0.461538462
female	g	5	22	20	4	16	2	3	5	0.4
female	g	5	25	20	3	17	4	9	13	0.307692308
female	g	5	2	20	0	20	4	4	8	0.5
female	g	5	19	20	5	15	2	6	8	0.25
female	g	5	2	20	1	19	4	10	14	0.285714286
female	g	5	7	20	2	20	9	7	16	0.5625
female	g	5	9	20	3	17	1	4	5	0.2
female	g	5	2	20	1	19	4	10	14	0.285714286
female	g	5	7	20	2	18	9	7	16	0.5625
female	g	5	9	20	3	17	1	4	5	0.2
