# Supplementary material for: The egg and larval pheromone dodecanoic acid mediates density-dependent oviposition of Phlebotomus papatasi
Source: Parasit Vectors. 2020 Jun 3;13:280. doi: 10.1186/s13071-020-04151-w (PMC7268377; doi:10.1186/s13071-020-04151-w)
Supplement: Supplementary file 2 — Additional file 2 :Table S2. Oviposition of sand flies to conspecific stages. [file 13071_2020_4151_MOESM2_ESM.csv]

Table S2�. Oviposition response of sand flies to conspecific stages
�Please, place this text in the filename and the legend in the top row of the table.	stagecat	stageord	trial	pot_no	totalfemales	trt	ctrl	n	pref
eggs	a	0	1	1	20	34	15	49	0.693877551
eggs	a	0	1	8	20	282	23	305	0.924590164
eggs	a	0	1	15	20	146	6	152	0.960526316
eggs	a	0	3	43	20	40	126	166	0.240963855
eggs	a	0	3	50	20	15	62	77	0.194805195
eggs	a	0	3	57	20	99	176	275	0.36
eggs	a	0	4	64	20	85	44	129	0.658914729
eggs	a	0	4	71	20	74	33	107	0.691588785
eggs	a	0	4	78	20	109	48	157	0.694267516
eggs	a	0	5	85	20	14	133	147	0.095238095
eggs	a	0	5	92	20	6	0	6	1
eggs	a	0	5	99	20	40	176	216	0.185185185
eggs	a	0	6	113	20	28	23	51	0.549019608
eggs	a	0	6	120	20	37	47	84	0.44047619
eggs	a	0	7	134	20	0	2	2	0
eggs	a	0	7	141	20	0	5	5	0
first	b	1	1	2	20	45	50	95	0.473684211
first	b	1	1	16	20	5	2	7	0.714285714
first	b	1	3	51	20	3	0	3	1
first	b	1	3	58	20	157	101	258	0.608527132
first	b	1	4	65	20	52	38	90	0.577777778
first	b	1	4	72	20	0	6	6	0
first	b	1	4	79	20	270	118	388	0.695876289
first	b	1	5	86	20	6	8	14	0.428571429
first	b	1	5	93	20	149	1	150	0.993333333
first	b	1	5	100	20	107	4	111	0.963963964
first	b	1	6	107	20	0	3	3	0
first	b	1	6	114	20	2	21	23	0.086956522
first	b	1	6	121	20	27	158	185	0.145945946
first	b	1	7	128	20	83	11	94	0.882978723
first	b	1	7	135	20	2	0	2	1
third	c	2	1	3	20	19	49	68	0.279411765
third	c	2	1	10	20	0	52	52	0
third	c	2	1	17	20	5	14	19	0.263157895
third	c	2	3	45	20	51	20	71	0.718309859
third	c	2	3	52	20	27	51	78	0.346153846
third	c	2	3	59	20	20	13	33	0.606060606
third	c	2	4	66	20	76	3	79	0.962025316
third	c	2	4	73	20	25	70	95	0.263157895
third	c	2	4	80	20	44	8	52	0.846153846
third	c	2	5	94	20	13	122	135	0.096296296
third	c	2	5	101	20	51	165	216	0.236111111
third	c	2	6	108	20	0	1	1	0
third	c	2	6	115	20	9	17	26	0.346153846
third	c	2	7	129	20	1	0	1	1
third	c	2	7	136	20	0	67	67	0
fourth	d	3	1	4	20	41	204	245	0.167346939
fourth	d	3	1	11	20	119	62	181	0.657458564
fourth	d	3	1	18	20	19	107	126	0.150793651
fourth	d	3	3	46	20	72	137	209	0.344497608
fourth	d	3	3	53	20	99	43	142	0.697183099
fourth	d	3	3	60	20	23	52	75	0.306666667
fourth	d	3	4	67	20	86	20	106	0.811320755
fourth	d	3	4	74	20	54	1	55	0.981818182
fourth	d	3	4	81	20	48	8	56	0.857142857
fourth	d	3	5	95	20	59	43	102	0.578431373
fourth	d	3	5	102	20	4	32	36	0.111111111
fourth	d	3	6	109	20	16	33	49	0.326530612
fourth	d	3	6	116	20	23	11	34	0.676470588
fourth	d	3	6	123	20	26	2	28	0.928571429
fourth	d	3	7	130	20	0	1	1	0
fourth	d	3	7	137	20	0	30	30	0
fourth	d	3	7	144	20	1	0	1	1
pupae	e	4	1	5	20	38	109	147	0.258503401
pupae	e	4	1	12	20	52	238	290	0.179310345
pupae	e	4	1	19	20	155	60	215	0.720930233
pupae	e	4	3	47	20	23	60	83	0.277108434
pupae	e	4	3	54	20	76	17	93	0.817204301
pupae	e	4	3	61	20	56	0	56	1
pupae	e	4	4	68	20	140	16	156	0.897435897
pupae	e	4	4	75	20	153	35	188	0.813829787
pupae	e	4	4	82	20	32	46	78	0.41025641
pupae	e	4	5	89	20	24	28	52	0.461538462
pupae	e	4	5	103	20	5	57	62	0.080645161
pupae	e	4	6	110	20	37	3	40	0.925
pupae	e	4	6	117	20	1	38	39	0.025641026
pupae	e	4	6	124	20	10	29	39	0.256410256
pupae	e	4	7	131	20	17	2	19	0.894736842
pupae	e	4	7	145	20	29	79	108	0.268518519
male	m		1	6	20	72	63	135	0.533333333
male	m		1	13	20	191	24	215	0.888372093
male	m		1	20	20	31	99	130	0.238461538
male	m		3	48	20	83	128	211	0.393364929
male	m		3	55	20	68	9	77	0.883116883
male	m		3	62	20	17	54	71	0.23943662
male	m		4	69	20	146	138	284	0.514084507
male	m		4	76	20	25	30	55	0.454545455
male	m		4	83	20	78	55	133	0.586466165
male	m		5	90	20	77	37	114	0.675438596
male	m		5	97	20	0	29	29	0
male	m		5	104	20	37	86	123	0.300813008
male	m		6	111	20	1	7	8	0.125
male	m		6	118	20	26	12	38	0.684210526
male	m		6	125	20	3	12	15	0.2
male	m		7	132	20	0	12	12	0
female	n	5	1	7	20	102	36	138	0.739130435
female	n	5	1	14	20	3	23	26	0.115384615
female	n	5	1	21	20	13	138	151	0.086092715
female	n	5	3	49	20	7	84	91	0.076923077
female	n	5	3	56	20	37	13	50	0.74
female	n	5	3	63	20	117	42	159	0.735849057
female	n	5	4	70	20	110	74	184	0.597826087
female	n	5	4	77	20	42	46	88	0.477272727
female	n	5	4	84	20	57	76	133	0.428571429
female	n	5	5	91	20	15	58	73	0.205479452
female	n	5	5	98	20	42	1	43	0.976744186
female	n	5	5	105	20	20	76	96	0.208333333
female	n	5	6	112	20	23	7	30	0.766666667
female	n	5	6	119	20	1	42	43	0.023255814
female	n	5	6	126	20	11	5	16	0.6875
female	n	5	7	140	20	22	0	22	1
female	n		7	147	20	0	6	6	0
