# Supplementary material for: The egg and larval pheromone dodecanoic acid mediates density-dependent oviposition of Phlebotomus papatasi
Source: Parasit Vectors. 2020 Jun 3;13:280. doi: 10.1186/s13071-020-04151-w (PMC7268377; doi:10.1186/s13071-020-04151-w)
Supplement: Supplementary file 3 — Additional file 3: Table S3. Attraction to doses of conspecific eggs. [file 13071_2020_4151_MOESM3_ESM.csv]

Table S3�. Attraction of sand flies to different doses of conspecific eggs
	dose	dose2	Trial	Cage Number	Total Females	Deaths	Females at start of experiment	Treatment	Control	n	pref
0.15 mg	0.15	0.0225	1	18	20	4	16	3	9	12	0.25
0.15 mg	0.15	0.0225	1	8	20	6	14	4	4	8	0.5
0.15 mg	0.15	0.0225	1	9	20	5	15	8	3	11	0.727272727
0.15 mg	0.15	0.0225	1	14	20	7	13	10	0	10	1
0.15 mg	0.15	0.0225	1	17	20	6	14	3	5	8	0.375
0.15 mg	0.15	0.0225	2	3	20	5	15	2	1	3	0.666666667
0.15 mg	0.15	0.0225	2	9	20	3	17	4	5	9	0.444444444
0.15 mg	0.15	0.0225	2	10	20	1	19	3	2	5	0.6
0.15 mg	0.15	0.0225	2	12	20	6	14	2	5	7	0.285714286
0.15 mg	0.15	0.0225	2	18	20	5	15	2	0	2	1
0.15 mg	0.15	0.0225	3	1	20	6	14	2	3	5	0.4
0.15 mg	0.15	0.0225	3	9	20	2	18	3	0	3	1
0.15 mg	0.15	0.0225	3	15	20	6	14	4	7	11	0.363636364
0.15 mg	0.15	0.0225	3	24	20	9	11	4	3	7	0.571428571
0.15 mg	0.15	0.0225	3	26	20	3	17	8	5	13	0.615384615
0.15 mg	0.15	0.0225	4	1	20	5	15	5	10	15	0.333333333
0.15 mg	0.15	0.0225	4	5	20	4	16	4	6	10	0.4
0.15 mg	0.15	0.0225	4	24	20	5	15	1	6	7	0.142857143
0.15 mg	0.15	0.0225	4	27	20	6	14	7	3	10	0.7
0.15 mg	0.15	0.0225	4	28	20	4	16	2	5	7	0.285714286
0.3 mg	0.3	0.09	1	3	20	4	16	10	0	10	1
0.3 mg	0.3	0.09	1	7	20	9	11	3	2	5	0.6
0.3 mg	0.3	0.09	1	15	20	2	18	5	5	10	0.5
0.3 mg	0.3	0.09	1	20	20	14	6	0	3	3	0
0.3 mg	0.3	0.09	1	24	20	4	16	10	3	13	0.769230769
0.3 mg	0.3	0.09	2	7	20	6	14	1	2	3	0.333333333
0.3 mg	0.3	0.09	2	8	20	3	17	1	2	3	0.333333333
0.3 mg	0.3	0.09	2	15	20	5	15	1	7	8	0.125
0.3 mg	0.3	0.09	2	20	20	4	16	5	0	5	1
0.3 mg	0.3	0.09	2	24	20	0	20	9	0	9	1
0.3 mg	0.3	0.09	3	4	20	2	18	8	3	11	0.727272727
0.3 mg	0.3	0.09	3	7	20	0	20	8	5	13	0.615384615
0.3 mg	0.3	0.09	3	12	20	6	14	2	8	10	0.2
0.3 mg	0.3	0.09	3	23	20	5	15	6	5	11	0.545454545
0.3 mg	0.3	0.09	3	16	20	6	14	3	4	7	0.428571429
0.3 mg	0.3	0.09	4	6	20	4	16	0	11	11	0
0.3 mg	0.3	0.09	4	9	20	3	17	4	5	9	0.444444444
0.3 mg	0.3	0.09	4	13	20	8	12	4	5	9	0.444444444
0.3 mg	0.3	0.09	4	18	20	0	20	6	4	10	0.6
0.3 mg	0.3	0.09	4	21	20	3	17	4	11	15	0.266666667
0.6 mg	0.6	0.36	1	12	20	6	14	4	1	5	0.8
0.6 mg	0.6	0.36	1	21	20	5	15	2	6	8	0.25
0.6 mg	0.6	0.36	1	22	20	2	18	11	2	13	0.846153846
0.6 mg	0.6	0.36	1	23	20	2	18	4	6	10	0.4
0.6 mg	0.6	0.36	1	25	20	5	15	7	4	11	0.636363636
0.6 mg	0.6	0.36	2	17	20	2	18	1	4	5	0.2
0.6 mg	0.6	0.36	2	21	20	3	17	1	6	7	0.142857143
0.6 mg	0.6	0.36	2	22	20	0	20	3	5	8	0.375
0.6 mg	0.6	0.36	2	23	20	1	19	3	5	8	0.375
0.6 mg	0.6	0.36	2	25	20	3	17	5	1	6	0.833333333
0.6 mg	0.6	0.36	3	8	20	8	12	6	0	6	1
0.6 mg	0.6	0.36	3	14	20	9	11	5	5	10	0.5
0.6 mg	0.6	0.36	3	18	20	5	15	6	0	6	1
0.6 mg	0.6	0.36	3	21	20	5	15	6	4	10	0.6
0.6 mg	0.6	0.36	3	22	20	3	17	5	6	11	0.454545455
0.6 mg	0.6	0.36	4	4	20	1	19	3	6	9	0.333333333
0.6 mg	0.6	0.36	4	12	20	3	17	4	5	9	0.444444444
0.6 mg	0.6	0.36	4	15	20	3	17	6	5	11	0.545454545
0.6 mg	0.6	0.36	4	22	20	5	15	8	2	10	0.8
0.6 mg	0.6	0.36	4	23	20	4	16	4	2	6	0.666666667
1.2 mg	1.2	1.44	1	2	20	5	15	2	7	9	0.222222222
1.2 mg	1.2	1.44	1	4	20	7	13	4	2	6	0.666666667
1.2 mg	1.2	1.44	1	5	20	3	17	4	7	11	0.363636364
1.2 mg	1.2	1.44	1	6	20	1	19	9	5	14	0.642857143
1.2 mg	1.2	1.44	1	16	20	3	17	2	10	12	0.166666667
1.2 mg	1.2	1.44	2	1	20	4	16	1	4	5	0.2
1.2 mg	1.2	1.44	2	2	20	4	16	4	3	7	0.571428571
1.2 mg	1.2	1.44	2	4	20	6	14	1	3	4	0.25
1.2 mg	1.2	1.44	2	16	20	2	18	1	5	6	0.166666667
1.2 mg	1.2	1.44	2	19	20	2	18	3	0	3	1
1.2 mg	1.2	1.44	3	6	20	1	19	3	6	9	0.333333333
1.2 mg	1.2	1.44	3	10	20	5	15	5	5	10	0.5
1.2 mg	1.2	1.44	3	17	20	7	13	5	2	7	0.714285714
1.2 mg	1.2	1.44	3	25	20	6	14	6	3	9	0.666666667
1.2 mg	1.2	1.44	3	30	20	1	19	2	1	3	0.666666667
1.2 mg	1.2	1.44	4	2	20	4	16	7	4	11	0.636363636
1.2 mg	1.2	1.44	4	7	20	7	13	2	2	4	0.5
1.2 mg	1.2	1.44	4	14	20	2	18	7	2	9	0.777777778
1.2 mg	1.2	1.44	4	20	20	5	15	8	6	14	0.571428571
1.2 mg	1.2	1.44	4	30	20	2	18	0	3	3	0
2.4 mg	2.4	5.76	1	1	20	2	18	4	0	4	1
2.4 mg	2.4	5.76	1	10	20	6	14	4	5	9	0.444444444
2.4 mg	2.4	5.76	1	11	20	5	15	2	4	6	0.333333333
2.4 mg	2.4	5.76	1	13	20	4	16	5	2	7	0.714285714
2.4 mg	2.4	5.76	1	19	20	1	19	8	7	15	0.533333333
2.4 mg	2.4	5.76	2	5	20	2	18	1	7	8	0.125
2.4 mg	2.4	5.76	2	6	20	4	16	1	3	4	0.25
2.4 mg	2.4	5.76	2	11	20	1	19	1	6	7	0.142857143
2.4 mg	2.4	5.76	2	13	20	5	15	1	3	4	0.25
2.4 mg	2.4	5.76	2	14	20	6	14	0	4	4	0
2.4 mg	2.4	5.76	3	2	20	3	17	3	6	9	0.333333333
2.4 mg	2.4	5.76	3	5	20	6	14	1	9	10	0.1
2.4 mg	2.4	5.76	3	11	20	4	16	2	5	7	0.285714286
2.4 mg	2.4	5.76	3	20	20	7	13	3	11	14	0.214285714
2.4 mg	2.4	5.76	3	29	20	3	17	2	3	5	0.4
2.4 mg	2.4	5.76	4	3	20	3	17	5	4	9	0.555555556
2.4 mg	2.4	5.76	4	8	20	4	16	6	3	9	0.666666667
2.4 mg	2.4	5.76	4	11	20	5	15	2	5	7	0.285714286
2.4 mg	2.4	5.76	4	19	20	3	17	2	7	9	0.222222222
2.4 mg	2.4	5.76	4	25	20	5	15	8	3	11	0.727272727
