# Supplementary material for: The egg and larval pheromone dodecanoic acid mediates density-dependent oviposition of Phlebotomus papatasi
Source: Parasit Vectors. 2020 Jun 3;13:280. doi: 10.1186/s13071-020-04151-w (PMC7268377; doi:10.1186/s13071-020-04151-w)
Supplement: Supplementary file 4 — Additional file 4: Table S4. Oviposition response to doses of conspecific eggs. [file 13071_2020_4151_MOESM4_ESM.csv]

Table S4. Oviposition response of sand flies to different doses of conspecific eggs
dosecat	dose	dose2	Trial	Replicate	Treatment	Control	n	pref
0.15 mg	0.15	0.0225	1	1	56	24	80	0.7
0.15 mg	0.15	0.0225	1	2	7	17	24	0.291666667
0.15 mg	0.15	0.0225	1	3	9	1	10	0.9
0.15 mg	0.15	0.0225	1	4	36	0	36	1
0.15 mg	0.15	0.0225	1	5	0	17	17	0
0.15 mg	0.15	0.0225	2	6	38	48	86	0.441860465
0.15 mg	0.15	0.0225	2	7	35	23	58	0.603448276
0.15 mg	0.15	0.0225	2	8	4	2	6	0.666666667
0.15 mg	0.15	0.0225	2	9	73	3	76	0.960526316
0.15 mg	0.15	0.0225	2	10	34	71	105	0.323809524
0.15 mg	0.15	0.0225	3	11	39	0	39	1
0.15 mg	0.15	0.0225	3	12	70	14	84	0.833333333
0.15 mg	0.15	0.0225	3	13	0	6	6	0
0.15 mg	0.15	0.0225	3	14	36	25	61	0.590163934
0.15 mg	0.15	0.0225	3	15	7	4	11	0.636363636
0.15 mg	0.15	0.0225	4	16	0	79	79	0
0.15 mg	0.15	0.0225	4	18	0	3	3	0
0.15 mg	0.15	0.0225	4	19	0	7	7	0
0.15 mg	0.15	0.0225	4	20	21	2	23	0.913043478
0.3 mg	0.3	0.09	1	1	14	0	14	1
0.3 mg	0.3	0.09	1	2	20	85	105	0.19047619
0.3 mg	0.3	0.09	1	4	5	42	47	0.106382979
0.3 mg	0.3	0.09	1	5	3	75	78	0.038461538
0.3 mg	0.3	0.09	2	6	112	80	192	0.583333333
0.3 mg	0.3	0.09	2	7	35	19	54	0.648148148
0.3 mg	0.3	0.09	2	8	71	1	72	0.986111111
0.3 mg	0.3	0.09	2	9	4	64	68	0.058823529
0.3 mg	0.3	0.09	2	10	89	23	112	0.794642857
0.3 mg	0.3	0.09	3	11	82	62	144	0.569444444
0.3 mg	0.3	0.09	3	12	80	40	120	0.666666667
0.3 mg	0.3	0.09	3	13	65	94	159	0.408805031
0.3 mg	0.3	0.09	3	14	23	77	100	0.23
0.3 mg	0.3	0.09	3	15	8	2	10	0.8
0.3 mg	0.3	0.09	4	17	14	53	67	0.208955224
0.3 mg	0.3	0.09	4	18	12	84	96	0.125
0.3 mg	0.3	0.09	4	19	84	50	134	0.626865672
0.3 mg	0.3	0.09	4	20	62	32	94	0.659574468
0.6 mg	0.6	0.36	1	1	9	19	28	0.321428571
0.6 mg	0.6	0.36	1	2	11	24	35	0.314285714
0.6 mg	0.6	0.36	1	3	23	20	43	0.534883721
0.6 mg	0.6	0.36	1	4	4	0	4	1
0.6 mg	0.6	0.36	1	5	50	8	58	0.862068966
0.6 mg	0.6	0.36	2	6	44	0	44	1
0.6 mg	0.6	0.36	2	7	110	25	135	0.814814815
0.6 mg	0.6	0.36	2	8	11	2	13	0.846153846
0.6 mg	0.6	0.36	2	9	124	145	269	0.460966543
0.6 mg	0.6	0.36	2	10	54	78	132	0.409090909
0.6 mg	0.6	0.36	3	11	27	18	45	0.6
0.6 mg	0.6	0.36	3	12	19	26	45	0.422222222
0.6 mg	0.6	0.36	3	13	56	34	90	0.622222222
0.6 mg	0.6	0.36	3	15	3	10	13	0.230769231
0.6 mg	0.6	0.36	4	16	1	126	127	0.007874016
0.6 mg	0.6	0.36	4	17	48	69	117	0.41025641
0.6 mg	0.6	0.36	4	18	4	162	166	0.024096386
0.6 mg	0.6	0.36	4	19	17	0	17	1
0.6 mg	0.6	0.36	4	20	0	6	6	0
1.2 mg	1.2	1.44	1	1	2	26	28	0.071428571
1.2 mg	1.2	1.44	1	2	2	5	7	0.285714286
1.2 mg	1.2	1.44	1	3	49	39	88	0.556818182
1.2 mg	1.2	1.44	1	5	76	13	89	0.853932584
1.2 mg	1.2	1.44	2	6	5	12	17	0.294117647
1.2 mg	1.2	1.44	2	7	31	3	34	0.911764706
1.2 mg	1.2	1.44	2	8	24	1	25	0.96
1.2 mg	1.2	1.44	2	9	46	30	76	0.605263158
1.2 mg	1.2	1.44	2	10	14	25	39	0.358974359
1.2 mg	1.2	1.44	3	11	71	0	71	1
1.2 mg	1.2	1.44	3	12	0	5	5	0
1.2 mg	1.2	1.44	3	13	58	40	98	0.591836735
1.2 mg	1.2	1.44	3	14	43	0	43	1
1.2 mg	1.2	1.44	3	15	12	0	12	1
1.2 mg	1.2	1.44	4	16	2	1	3	0.666666667
1.2 mg	1.2	1.44	4	17	112	63	175	0.64
1.2 mg	1.2	1.44	4	19	3	19	22	0.136363636
1.2 mg	1.2	1.44	4	20	1	19	20	0.05
2.4 mg	2.4	5.76	1	1	0	20	20	0
2.4 mg	2.4	5.76	1	3	59	11	70	0.842857143
2.4 mg	2.4	5.76	1	4	57	5	62	0.919354839
2.4 mg	2.4	5.76	1	5	20	7	27	0.740740741
2.4 mg	2.4	5.76	2	6	39	0	39	1
2.4 mg	2.4	5.76	2	8	90	114	204	0.441176471
2.4 mg	2.4	5.76	2	9	2	5	7	0.285714286
2.4 mg	2.4	5.76	2	10	217	0	217	1
2.4 mg	2.4	5.76	3	11	69	0	69	1
2.4 mg	2.4	5.76	3	12	4	3	7	0.571428571
2.4 mg	2.4	5.76	3	13	26	0	26	1
2.4 mg	2.4	5.76	3	14	1	0	1	1
2.4 mg	2.4	5.76	4	16	29	4	33	0.878787879
2.4 mg	2.4	5.76	4	17	56	0	56	1
2.4 mg	2.4	5.76	4	18	20	88	108	0.185185185
2.4 mg	2.4	5.76	4	19	42	92	134	0.313432836
2.4 mg	2.4	5.76	4	20	19	0	19	1
