# Supplementary material for: The egg and larval pheromone dodecanoic acid mediates density-dependent oviposition of Phlebotomus papatasi
Source: Parasit Vectors. 2020 Jun 3;13:280. doi: 10.1186/s13071-020-04151-w (PMC7268377; doi:10.1186/s13071-020-04151-w)
Supplement: Supplementary file 5 — Additional file 5: Table S5. Attraction to different doses of dodecanoic acid. [file 13071_2020_4151_MOESM5_ESM.csv]

Table S5. Attraction of sand flies to different doses of dodecanoic acid
Females	dosecat	dose	dose2	logdose	logdose2	Trial	Cage	Treatment	Control	n	pref
20	a	0.01	0.0001	-2	4	1	5	4	4	8	0.5
20	a	0.01	0.0001	-2	4	1	8	7	4	11	0.636363636
20	a	0.01	0.0001	-2	4	1	10	7	5	12	0.583333333
20	a	0.01	0.0001	-2	4	1	20	5	3	8	0.625
20	a	0.01	0.0001	-2	4	1	21	7	4	11	0.636363636
20	a	0.01	0.0001	-2	4	1	24	4	4	8	0.5
20	a	0.01	0.0001	-2	4	2	5	8	6	14	0.571428571
20	a	0.01	0.0001	-2	4	2	20	3	2	5	0.6
20	a	0.01	0.0001	-2	4	2	17	2	3	5	0.4
20	a	0.01	0.0001	-2	4	2	15	4	3	7	0.571428571
20	a	0.01	0.0001	-2	4	2	23	7	5	12	0.583333333
20	a	0.01	0.0001	-2	4	2	13	3	5	8	0.375
20	b	0.1	0.01	-1	1	1	3	3	4	7	0.428571429
20	b	0.1	0.01	-1	1	1	11	6	5	11	0.545454545
20	b	0.1	0.01	-1	1	1	12	5	9	14	0.357142857
20	b	0.1	0.01	-1	1	1	13	6	1	7	0.857142857
20	b	0.1	0.01	-1	1	1	15	7	0	7	1
20	b	0.1	0.01	-1	1	1	16	4	3	7	0.571428571
20	b	0.1	0.01	-1	1	2	10	6	3	9	0.666666667
20	b	0.1	0.01	-1	1	2	16	3	7	10	0.3
20	b	0.1	0.01	-1	1	2	11	5	3	8	0.625
20	b	0.1	0.01	-1	1	2	2	4	9	13	0.307692308
20	b	0.1	0.01	-1	1	2	18	8	2	10	0.8
20	b	0.1	0.01	-1	1	2	9	6	4	10	0.6
20	b	0.1	0.01	-1	1	1	2	3	1	4	0.75
20	b	0.1	0.01	-1	1	1	4	4	3	7	0.571428571
20	b	0.1	0.01	-1	1	1	5	1	1	2	0.5
20	b	0.1	0.01	-1	1	1	8	3	1	4	0.75
20	b	0.1	0.01	-1	1	1	19	1	0	1	1
20	b	0.1	0.01	-1	1	2	11	3	1	4	0.75
20	b	0.1	0.01	-1	1	2	13	7	5	12	0.583333333
20	b	0.1	0.01	-1	1	2	14	5	0	5	1
20	b	0.1	0.01	-1	1	2	18	0	1	1	0
20	b	0.1	0.01	-1	1	2	19	1	3	4	0.25
20	b	0.1	0.01	-1	1	3	1	1	2	3	0.333333333
20	b	0.1	0.01	-1	1	3	2	4	1	5	0.8
20	b	0.1	0.01	-1	1	3	3	8	1	9	0.888888889
20	b	0.1	0.01	-1	1	3	11	3	0	3	1
20	c	1	1	0	0	1	4	4	5	9	0.444444444
20	c	1	1	0	0	1	7	3	7	10	0.3
20	c	1	1	0	0	1	9	4	4	8	0.5
20	c	1	1	0	0	1	14	4	6	10	0.4
20	c	1	1	0	0	1	19	5	2	7	0.714285714
20	c	1	1	0	0	1	23	8	3	11	0.727272727
20	c	1	1	0	0	2	19	7	3	10	0.7
20	c	1	1	0	0	2	3	6	3	9	0.666666667
20	c	1	1	0	0	2	24	4	2	6	0.666666667
20	c	1	1	0	0	2	22	2	7	9	0.222222222
20	c	1	1	0	0	2	21	2	3	5	0.4
20	c	1	1	0	0	2	12	6	8	14	0.428571429
20	c	1	1	0	0	1	7	3	3	6	0.5
20	c	1	1	0	0	1	9	2	4	6	0.333333333
20	c	1	1	0	0	1	15	0	5	5	0
20	c	1	1	0	0	1	16	3	2	5	0.6
20	c	1	1	0	0	1	22	3	1	4	0.75
20	c	1	1	0	0	2	3	0	2	2	0
20	c	1	1	0	0	2	6	2	2	4	0.5
20	c	1	1	0	0	2	9	3	1	4	0.75
20	c	1	1	0	0	2	12	2	2	4	0.5
20	c	1	1	0	0	2	17	2	4	6	0.333333333
20	c	1	1	0	0	3	4	6	0	6	1
20	c	1	1	0	0	3	5	4	0	4	1
20	c	1	1	0	0	3	9	7	3	10	0.7
20	c	1	1	0	0	3	13	2	3	5	0.4
20	d	10	100	1	1	1	1	4	2	6	0.666666667
20	d	10	100	1	1	1	2	1	5	6	0.166666667
20	d	10	100	1	1	1	6	4	3	7	0.571428571
20	d	10	100	1	1	1	17	1	1	2	0.5
20	d	10	100	1	1	1	18	4	4	8	0.5
20	d	10	100	1	1	1	22	2	3	5	0.4
20	d	10	100	1	1	2	1	4	5	9	0.444444444
20	d	10	100	1	1	2	6	3	2	5	0.6
20	d	10	100	1	1	2	4	3	1	4	0.75
20	d	10	100	1	1	2	8	5	7	12	0.416666667
20	d	10	100	1	1	2	7	4	7	11	0.363636364
20	d	10	100	1	1	2	14	2	2	4	0.5
20	d	10	100	1	1	1	1	5	1	6	0.833333333
20	d	10	100	1	1	1	6	2	1	3	0.666666667
20	d	10	100	1	1	1	13	0	2	2	0
20	d	10	100	1	1	1	23	0	4	4	0
20	d	10	100	1	1	1	25	1	1	2	0.5
20	d	10	100	1	1	2	1	3	3	6	0.5
20	d	10	100	1	1	2	5	2	0	2	1
20	d	10	100	1	1	2	7	3	0	3	1
20	d	10	100	1	1	2	10	2	3	5	0.4
20	d	10	100	1	1	2	15	2	1	3	0.666666667
20	d	10	100	1	1	3	6	1	4	5	0.2
20	d	10	100	1	1	3	8	2	5	7	0.285714286
20	d	10	100	1	1	3	14	2	2	4	0.5
20	e	100	10000	2	4	1	10	1	0	1	1
20	e	100	10000	2	4	1	11	0	4	4	0
20	e	100	10000	2	4	1	12	4	2	6	0.666666667
20	e	100	10000	2	4	1	20	2	1	3	0.666666667
20	e	100	10000	2	4	1	21	1	4	5	0.2
20	e	100	10000	2	4	2	2	2	5	7	0.285714286
20	e	100	10000	2	4	2	4	1	2	3	0.333333333
20	e	100	10000	2	4	2	8	0	4	4	0
20	e	100	10000	2	4	2	16	6	3	9	0.666666667
20	e	100	10000	2	4	2	20	0	7	7	0
20	e	100	10000	2	4	3	7	3	2	5	0.6
20	e	100	10000	2	4	3	10	3	5	8	0.375
20	e	100	10000	2	4	3	12	7	1	8	0.875
