# Supplementary material for: The egg and larval pheromone dodecanoic acid mediates density-dependent oviposition of Phlebotomus papatasi
Source: Parasit Vectors. 2020 Jun 3;13:280. doi: 10.1186/s13071-020-04151-w (PMC7268377; doi:10.1186/s13071-020-04151-w)
Supplement: Supplementary file 6 — Additional file 6: Table S6. Oviposition response to doses of dodecanoic acid. [file 13071_2020_4151_MOESM6_ESM.csv]

Table S6. Oviposition response of sand flies to different doses of dodecanoic acid
Females	dosecat	dose	logdose	logdoset	logdose2	logdoset2	dose2	Replicate	Treatment	Control	n	pref
20	a	0.01	-2	1	4	1	0.0001	1	0	81	81	0
20	a	0.01	-2	1	4	1	0.0001	3	42	5	47	0.893617021
20	a	0.01	-2	1	4	1	0.0001	7	13	25	38	0.342105263
20	a	0.01	-2	1	4	1	0.0001	9	38	9	47	0.808510638
20	a	0.01	-2	1	4	1	0.0001	10	273	22	295	0.925423729
20	a	0.01	-2	1	4	1	0.0001	12	51	0	51	1
20	a	0.01	-2	1	4	1	0.0001	13	82	15	97	0.845360825
20	a	0.01	-2	1	4	1	0.0001	15	35	235	270	0.12962963
20	a	0.01	-2	1	4	1	0.0001	17	83	49	132	0.628787879
20	a	0.01	-2	1	4	1	0.0001	18	15	3	18	0.833333333
20	a	0.01	-2	1	4	1	0.0001	19	117	64	181	0.64640884
20	a	0.01	-2	1	4	1	0.0001	20	213	46	259	0.822393822
20	a	0.01	-2	1	4	1	0.0001	21	57	8	65	0.876923077
20	a	0.01	-2	1	4	1	0.0001	22	159	76	235	0.676595745
20	a	0.01	-2	1	4	1	0.0001	23	10	0	10	1
20	a	0.01	-2	1	4	1	0.0001	24	79	10	89	0.887640449
20	a	0.01	-2	1	4	1	0.0001	25	85	8	93	0.913978495
20	a	0.01	-2	1	4	1	0.0001	26	129	30	159	0.811320755
20	a	0.01	-2	1	4	1	0.0001	27	77	78	155	0.496774194
20	b	0.1	-1	2	1	4	0.01	2	9	23	32	0.28125
20	b	0.1	-1	2	1	4	0.01	3	0	5	5	0
20	b	0.1	-1	2	1	4	0.01	4	9	68	77	0.116883117
20	b	0.1	-1	2	1	4	0.01	5	15	3	18	0.833333333
20	b	0.1	-1	2	1	4	0.01	6	81	3	84	0.964285714
20	b	0.1	-1	2	1	4	0.01	7	0	22	22	0
20	b	0.1	-1	2	1	4	0.01	8	56	61	117	0.478632479
20	b	0.1	-1	2	1	4	0.01	9	51	1	52	0.980769231
20	b	0.1	-1	2	1	4	0.01	10	211	98	309	0.682847896
20	b	0.1	-1	2	1	4	0.01	11	3	0	3	1
20	b	0.1	-1	2	1	4	0.01	12	60	1	61	0.983606557
20	b	0.1	-1	2	1	4	0.01	13	87	97	184	0.472826087
20	b	0.1	-1	2	1	4	0.01	14	22	50	72	0.305555556
20	b	0.1	-1	2	1	4	0.01	15	24	20	44	0.545454545
20	b	0.1	-1	2	1	4	0.01	16	46	57	103	0.446601942
20	b	0.1	-1	2	1	4	0.01	17	6	9	15	0.4
20	b	0.1	-1	2	1	4	0.01	18	6	5	11	0.545454545
20	b	0.1	-1	2	1	4	0.01	19	20	148	168	0.119047619
20	b	0.1	-1	2	1	4	0.01	20	80	42	122	0.655737705
20	b	0.1	-1	2	1	4	0.01	21	54	31	85	0.635294118
20	c	1	0	3	0	9	1	1	44	22	66	0.666666667
20	c	1	0	3	0	9	1	3	11	12	23	0.47826087
20	c	1	0	3	0	9	1	4	37	65	102	0.362745098
20	c	1	0	3	0	9	1	5	18	9	27	0.666666667
20	c	1	0	3	0	9	1	9	68	27	95	0.715789474
20	c	1	0	3	0	9	1	10	17	4	21	0.80952381
20	c	1	0	3	0	9	1	11	8	52	60	0.133333333
20	c	1	0	3	0	9	1	13	0	4	4	0
20	c	1	0	3	0	9	1	14	0	18	18	0
20	c	1	0	3	0	9	1	15	13	10	23	0.565217391
20	c	1	0	3	0	9	1	16	22	72	94	0.234042553
20	c	1	0	3	0	9	1	17	68	17	85	0.8
20	c	1	0	3	0	9	1	18	0	4	4	0
20	c	1	0	3	0	9	1	19	1	23	24	0.041666667
20	c	1	0	3	0	9	1	20	23	129	152	0.151315789
20	c	1	0	3	0	9	1	21	16	44	60	0.266666667
20	c	1	0	3	0	9	1	22	2	86	88	0.022727273
20	c	1	0	3	0	9	1	23	7	0	7	1
20	c	1	0	3	0	9	1	24	0	13	13	0
20	c	1	0	3	0	9	1	25	4	118	122	0.032786885
20	d	10	1	4	1	16	100	3	13	24	37	0.351351351
20	d	10	1	4	1	16	100	6	5	0	5	1
20	d	10	1	4	1	16	100	7	0	19	19	0
20	d	10	1	4	1	16	100	8	4	2	6	0.666666667
20	d	10	1	4	1	16	100	9	21	12	33	0.636363636
20	d	10	1	4	1	16	100	12	55	27	82	0.670731707
20	d	10	1	4	1	16	100	13	18	36	54	0.333333333
20	d	10	1	4	1	16	100	14	30	166	196	0.153061224
20	d	10	1	4	1	16	100	15	3	9	12	0.25
20	d	10	1	4	1	16	100	16	8	13	21	0.380952381
20	d	10	1	4	1	16	100	17	6	6	12	0.5
20	d	10	1	4	1	16	100	18	1	38	39	0.025641026
20	d	10	1	4	1	16	100	19	2	1	3	0.666666667
20	d	10	1	4	1	16	100	20	22	90	112	0.196428571
20	d	10	1	4	1	16	100	21	3	28	31	0.096774194
20	d	10	1	4	1	16	100	22	70	121	191	0.366492147
20	d	10	1	4	1	16	100	23	7	52	59	0.118644068
20	d	10	1	4	1	16	100	24	2	30	32	0.0625
20	d	10	1	4	1	16	100	26	30	29	59	0.508474576
20	e	100	2	5	4	25	10000	2	13	1	14	0.928571429
20	e	100	2	5	4	25	10000	5	23	186	209	0.110047847
20	e	100	2	5	4	25	10000	6	1	116	117	0.008547009
20	e	100	2	5	4	25	10000	7	0	120	120	0
20	e	100	2	5	4	25	10000	9	34	1	35	0.971428571
20	e	100	2	5	4	25	10000	10	1	3	4	0.25
20	e	100	2	5	4	25	10000	11	0	26	26	0
20	e	100	2	5	4	25	10000	12	0	164	164	0
20	e	100	2	5	4	25	10000	13	0	10	10	0
20	e	100	2	5	4	25	10000	14	0	52	52	0
20	e	100	2	5	4	25	10000	15	0	167	167	0
20	e	100	2	5	4	25	10000	16	21	0	21	1
20	e	100	2	5	4	25	10000	17	0	67	67	0
20	e	100	2	5	4	25	10000	18	40	196	236	0.169491525
20	e	100	2	5	4	25	10000	20	24	54	78	0.307692308
20	e	100	2	5	4	25	10000	21	0	35	35	0
20	e	100	2	5	4	25	10000	22	0	116	116	0
20	e	100	2	5	4	25	10000	23	0	45	45	0
